# Supplementary material for: Re-Inspection of Small RNA Sequence Datasets Reveals Several Novel Human miRNA Genes
Source: PLoS One. 2010 Jun 4;5(6):e10961. doi: 10.1371/journal.pone.0010961 (PMC2881037; doi:10.1371/journal.pone.0010961)
Supplement: Table S1 — Novel miRNA candidates, Compiled list of all the putative miRNA candidates. In all cases, mature sequence, chromosomal positions, genomic hit count and available reads from each dataset examined have been included. Successful or failed detection of mature miRNA is marked by green or red, respectively. (* Validation is solely based on pre-miRNA detection; ** After the validation this miRNA was by others submitted to the miRBase). (0.06 MB XLS) [file pone.0010961.s005.xls]

## Sheet: Table 1.01
Candidate	Mature sequence	Genome Position (Hg18)	Hits	Strand	Conservation	Validation	[1] (hESC)	[1] (hEB)	[13]	[14]	[15]	[16]	[17]	[18]	TOTAL
1	UGUUGCAAGUCGGUGGAGACGU	chr1:22918645-22918667	1	+	0.01	ND	5	1							6
2	UGGGAUUCAGCAGGACCAUU	chr1:25222632-25222652	1	+	0.01	ND	4	1	1					4	10
3	UGAGUGUUGUCUACGAGGGCA	chr1:38327547-38327568	1	+	0.00	Verified	4	12	7						23
4	UUACUGUGAGAAUUAUGAUGG	chr1:62084401-62084422	1	+	0.05	ND	3	1							4
5	UGCCUGGAACAUAGUAGGGACU	chr1:62317053-62317075	2	+/-	0.01	ND	7	5	1						13
6	AUAGGACUCAUAUAGUGCCAG	chr1:66866755-66866776	1	+	0.00	ND	3	4							7
7	UAAAUAGAGUAGGCAAAGGAC	chr1:178674081-178674102	1	-	0.06	ND	15	1	1						17
7*	UCCUUUGCCUAUUCUAUUUAAG	chr1:178674115-178674137	1	-	0.01	ND		1							1
8*	AAAGGUGCUCAAAUUAGACAUU	chr1:194818168-194818190	1	-	0.03	ND		1							1
8	CCUAAUUUGAACACCUUCGGU	chr1:194818206-194818227	1	-	0.00	ND	5	2							7
9	CCUGUGCUCCCAGGGCCUCGC	chr1:226195933-226195954	1	-	0.02	ND	2							18	20
9*	UGAGGCCCUUGGGGCACAGUGG	chr1:226195964-226195986	1	-	0.01	ND								1	1
10	UCUGAAUAGAGUCUGAAGAGUC	chr1:231826563-231826585	1	+	0.00	ND	4	3							7
11-5p	AAAAGUAAUUGUGGUUUUUG	chr2:35549990-35550009	550	+	0.03	ND	2		8				11	12	33
11-3p	GAAAACGACAAUGACUUUUGCA	chr2:35550022-35550044	1	+	0.01	ND	3	2							5
12	CAUACACUUGAUCUCUGAUACU	chr2:42710800-42710822	1	+	0.00	ND	3								3
13	UGAUGAUACAGGUGGAGGUAG	chr2:53929776-53929797	1	-	0.08	ND	2	2	2						6
14	ACAGGAGUGGGGGUGGGACAU	chr2:64421446-64421467	1	+	0.08	ND	6							1	7
15-5p	CAGUUCAGAAGUGUUCCUGAGU	chr2:75171469-75171491	1	+	0.00	ND			21					1	22
15-3p	UCAGGACACUUCUGAACUUGGA	chr2:75171507-75171529	1	+	0.15	ND		2							2
16	UGAGGAUAUGGCAGGGAAGGG	chr2:134601170-134601191	1	+	0.00	ND	6	5	3						14
17	CUUGAACUUGGGACUAAGCCUG	chr2:171973865-171973887	1	-	0.08	ND	3							5	8
18	ACAUGUAGAAAUGUGUGGGUUUU	chr2:181198009-181198032	1	-	0.00	ND	3	4	1						8
19-3p	AUUGUCCUUGCUGUUUGGAGAUA	chr2:207682966-207682989	1	-	1.00	ND	13	5	37				5	70	130
19-5p	AUCCCCAGAUACAAUGGACAAU	chr2:207683010-207683032	1	-	0.95	Verified	9	11	1					35	56
20	UACCAGGGUAGAUACAGAUGU	chr2:214098790-214098811	1	+	0.00	ND	2	1							3
21-3p	UUCUGCCUCUGUCCAGGUCCUU	chr2:233123446-233123468	1	-	0.00	ND	2	3				2		1	8
21-5p	AGGGCUGGACUCAGCGGCGGAGCU	chr2:233123483-233123507	1	-	0.00	ND	8	11			11				30
22-3p	AGCAGAGGCAGAGAGGCUCAGG	chr2:239938363-239938385	1	-	0.00	ND	2	2							4
22-5p	UGAGGCUCUGUUAGCCUUGGCUC	chr2:239938402-239938425	1	-	0.00	ND								6	6
23	UGGGCUGCCAGAUCUGGGGCAU	chr3:41255743-41255765	1	+	1.00	ND	5	2							7
24*	GCGGGGGUGGCGGCGGCAUCCC	chr3:50687527-50687549	1	+	0.65	ND								4	4
24	GAUGCGCCGCCCACUGCCCCGCGC	chr3:50687564-50687588	1	+	1.00	ND	45	11			40		1	21	118
25	AAUUCCCUUGUAGAUAACCCGGU	chr3:55861581-55861604	1	-	0.00	ND	19	8							27
25*	AGAUUAUCUACAAGGGAAUUUUU	chr3:55861617-55861640	1	-	0.01	ND	1								1
26*	UGGCCCAACCUAUUCAGUUAGUU	chr3:69180805-69180828	1	-	0.00	ND								2	2
26	CUGACUGAAUAGGUAGGGUCAUU	chr3:69180844-69180867	1	-	0.00	ND	2	5	9	1				14	31
27	AACUAGUAAUGUUGGAUUAGGG	chr3:79639776-79639798	1	+	0.02	ND	2	2							4
28	AAUUUGGUUUCUGAGGCACUU	chr3:125334485-125334506	1	+	0.00	ND	4								4
29	UGGGAUCUCCACUCCUGCUU	chr3:135230047-135230067	1	-	0.11	ND	44	31							75
30	UUCGGUAUACUUUGUGAAUUGG	chr4:7363086-7363108	1	+	0.02	ND	1	3							4
31	ACAGUGAGGUAGAGGGAGUG	chr4:9689342-9689362	1	-	0.00	ND	2	3						1	6
32-3p	UACAUGGAUGGAAACCUUCAAGCA	chr4:40198823-40198847	1	-	0.00	ND	4	2	2						8
32-5p	UAUGGAGGUUCUAGACCAUGUU	chr4:40198859-40198881	1	-	0.00	ND			1					5	6
33-5p	AAAAGUGAUUGCAGUGUUUGCC	chr4:77715737-77715759	1	+	0.00	ND	4								4
33-3p	CAAAAACUGCAGUUACUUUUGC	chr4:77715773-77715795	58	+	0.00	ND	7	2					3		12
34	UUAGACCUAGUACACGUCCUU	chr4:100137607-100137628	1	+	0.01	ND	3	3	1		4			1	12
35	UCUUAGGAGCUCAGGCACAAAAU	chr4:107717973-107717996	1	+	0.01	ND	3	2							5
36	UUGAGUAGACUUCAGGGAAGCA	chr4:114324685-114324707	2	+/-	0.02	ND	4	1	1						6
37	AGCUUUUGGGAAUUCAGGUAGU	chr4:153629937-153629959	1	-	0.00	ND	8	1	2	1					12
38-5p	UGCAAAAGUGAUCGUGGUUUUUG	chr4:174425893-174425915	1	+	0.00	Verified	13	8						1	22
38-3p	AAAACCACAAUUACUUUUGCAC	chr4:174425928-174425948	549	+	0.00	ND	2	4	5				12	10	33
39	UAAAAGGCUGUUAAAUGGUGA	chr5:77388275-77388296	1	-	1.00	Verified*	4	6	1						11
40	CACUGACAGGAGAGCAUUUUGA	chr5:89348213-89348235	1	-	0.87	Verified	22	12							34
41	UGACCUGGGACUCGGACAGCUG	chr5:133589366-133589388	1	+	1.00	Verified	13	9			24				46
42	UAACGCAUAAUAUGGACAUGUU	chr5:170746285-170746307	1	-	0.02	ND	2	7	2		3			5	19
42*	UGUCCAUAUUAUGGGUUAGU	chr5:170746320-170746340	1	-	0.00	ND			1						1
43-5p	UCACAACAACCUUGCAGGGUA	chr5:172021794-172021815	1	+	0.00	ND			1						1
43-3p	UACUUUUCUAGGUUGUUGGGGG	chr5:172021829-172021851	1	+	0.04	ND	2								2
44*	ACCAAGUCUGCGUCAUCCUCUC	chr6:5093478-5093500	1	-	0.00	ND	1	1	1						3
44	UAGUGGAUGAUGGAGACUCGGUACC	chr6:5093517-5093542	1	-	0.00	Failed	17	5	3	1					26
45	UGAGUUGUAGAGCUGGAAGGGU	chr6:21323805-21323827	1	+	0.01	ND	2	2	1						5
46-5p	UGAGGACAGGGCAAAUUCACGA	chr6:33514105-33514127	1	+	0.00	ND	4	1							5
46-3p	CUUGGAUUUUCCUGGGCCUCAG	chr6:33514151-33514173	1	+	0.25	ND	1	1							2
47-5p	AAGGGGACCAAAGAGAUAUAUA	chr6:120378034-120378056	1	+	0.00	ND	5		2						7
47-3p	AUAUACCUGUUCGGUCUCUUU	chr6:120378070-120378091	1	+	0.00	ND	2		24						26
48	GAAAAUGAUGAGUAGUGACUGAUG	chr6:135342185-135342209	1	-	0.99	Verified	37	12	2						51
49	AGAUAUUUUGAGUGUUUGGAAUUG	chr6:138798052-138798076	1	-	0.00	ND	4	4	10						18
49*	AACUCCAAACACUCAAAACUCAU	chr6:138798090-138798113	1	-	0.00	ND		1	1						2
50	AAAACUGUAAUUACUUUUU	chr6:141760872-141760891	1	-	0.00	ND	34	21							55
51	CAUGCUAGGAUAGAAAGAAUGGGA	chr7:19711511-19711535	1	-	0.00	ND	4	3							7
52-5p	UAAGUAAAGUGGGGGGUGGG	chr7:43157040-43157061	1	+	0.00	ND	6								6
52-3p	UAGCCCCCAGGCUUCACUUGGCGU	chr7:43157075-43157095	1	+	0.00	ND	5	1							6
53	AGGGGACUGGUUAAUAGAACUA	chr7:93184184-93184206	1	+	0.03	ND	2	2							4
54	UCGGGUGUGGGGGGUCCCGGG	chr7:101245442-101245463	1	+	0.25	ND	6								6
55	UAGUGGUUAGGAUUUGGCGCU	chr7:101471913-101471934	1	+	0.00	ND	730	248	1						979
56	ACUUGUACAGCCCUGAGAGUGA	chr7:139200409-139200431	1	+	0.00	ND	2							1	3
57	GGUGCUCCAGGCUGGCUCAC	chr7:150761545-150761565	1	-	0.01	ND	5	1							6
58	AAAGACCGUGACUACUUUUGCA	chr8:41247740-41247764	1	-	0.03	ND	3	5							8
58*	AGAAGUAACUACGGUUUUUGCA	chr8:41247777-41247799	1	-	0.00	ND	1								1
59	GCUCCCUCUAGGGUCGCUCGGA	chr8:42870502-42870524	1	-	0.00	ND	4	2			6				12
60-3p	UCCAGGACUAACUACACUUAAU	chr8:65513712-65513734	2	+/-	0.00	ND		4							4
60-5p	UAAGUGUAGUUAGUCCUGGAUU	chr8:65513748-65513770	2	+/-	0.00	ND		3							3
61	UUUGUAUGGAUAUGUGUGUGUAU	chr8:78041568-78041591	1	-	0.02	ND	3	5						1	9
62	UGGGGGGCAGGGAGCGAGGC	chr9:95632122-95632142	1	-	0.49	ND	22	11							33
63	UGGCCUGUUAGAGCAGGGACUG	chr9:139913847-139913869	1	+	0.00	ND	5	1							6
64	ACAAGGAAGGACAAGAGGUGU	chr10:677681-677702	1	-	0.11	Failed	7	4	1						12
65-5p	CCUCCCACUGCAGAGCCUGGGGA	chr10:6234175-6234198	1	+	0.00	ND	4	2						5	11
65-3p	CCAGGCUCUGCAGUGGGAACUG	chr10:6234215-6234237	1	+	0.02	ND	2	1						4	7
66	UAGUGUUUAGGGUUCUGCUUG	chr10:13813695-13813716	1	+	0.01	ND	14	4							18
67	AAGGGCUUCCUCUCUGCAGGAC	chr10:103351173-103351195	2	+/-	0.00	ND	42	30	1					16	89
67*	GUCCUGCAGAGAGGAAGCCCUU	chr10:103351212-103351234	2	+/-	0.00	ND		1						2	3
68-3p	UUUCUAUUUCUCAGUGGGGCUC	chr10:106018088-106018110	1	-	0.00	ND	4	1			2				7
68-5p	AACCCAGUGGGCUAUGGAAAUGU	chr10:106018123-106018146	1	-	0.00	ND	4	1			3				8
69-5p	UGAGCACCACACAGGCCGGGCGC	chr10:118917195-118917218	1	-	0.00	Verified		10							10
69-3p	GCUGGUCUGCGUGGUGCUCGG	chr10:118917234-118917255	1	-	0.00	ND	1	6							7
70-5p	UGAUGCUCAGUUGUGUGUAGA	chr10:124166493-124166514	1	+	0.00	ND		2	2						4
70-3p	UUACACACAACUGAGGAUCAUA	chr10:124166529-124166551	1	+	0.00	ND		3	1				2		6
71	ACUGGACUUGGAGUCAGAAGA	chr10:132650890-132650911	2	-	0.01	Failed	674	880	111			1	73	1170	2909
72	UUCGGGCUGGCCUGCUGCUCCGG	chr10:135035072-135035095	1	-	0.01	ND	6	4			6			2	18
72*	UGUGCAGCAGGCCAACCGAGA	chr10:135035114-135035135	1	-	0.00	ND			1			1		3	5
73	UGCUUGUGGACAAGGACGGCGA	chr11:607993-608015	1	+	0.03	ND	6	3							9
74	UUAGAGAAGAGUAGAGGGUUCUGU	chr11:57164824-57164848	1	+	0.00	ND	3	3							6
75	UUAGGGAGUAGAAGGGUGGGG	chr11:59119177-59119198	1	-	0.00	ND	3								3
76	UAUAAAAUGAGGGCAGUAAGAC	chr11:66458522-66458544	1	-	0.01	ND	1	3							4
77	UGUGACUUUAAGGGAAAUGGCG	chr11:68607228-68607250	1	+	0.00	ND	16	3	1						20
77*	CCGUUUUGCUUGAAGUCGC	chr11:68607272-68607291	1	+	0.00	ND							1		1
78	UCUCAGGAGUAAAGACAGAGUUC	chr11:70396040-70396063	1	-	0.00	Verified	20	37	35	1					93
78*	AACUCUGUCUUCACUCAUGAGU	chr11:70396079-70396101	1	-	0.00	ND		2	2						4
79	AUCCCACCACUGCCACCAU	chr11:95714258-95714277	2	+	0.54	ND	309	152			10		1	110	582
80-5p	AGAAGAUUGCAGAGUAAGUUCC	chr12:80076306-80076328	1	+	0.02	ND	4	3							7
80-3p	AAUUUACUCUGCAAUCUUCUCC	chr12:80076342-80076364	1	+	0.00	ND		1							1
81-5p	AGGAGGCAUCUUGAGAAAUGGA	chr12:127344602-127344624	1	+	0.00	ND		5							5
81-3p	AGUUCACUAGAGGCGUCCUGA	chr12:127344643-127344664	1	+	0.00	ND		6							6
82	UUUCCCUUUCCAUCCUGGCAG	chr13:41040441-41040462	1	-	0.15	ND	4	1							5
83	UAGAGUCUGGCUGAUAUGGUUU	chr13:54646609-54646631	1	+	0.00	ND		8							8
83*	AAUCAUAUGAACCAAACUCUA	chr13:54646643-54646664	1	+	0.00	ND		1							1
84	AGAUGUAUGGAAUCUGUAUAU	chr14:27172294-27172315	1	-	0.00	Verified	35	21							56
85	UCAACUCCAAAUAAAAGUA	chr14:45587589-45587608	1	+	0.00	ND	6	12						3	21
86	ACCAGCAUUGCACAUGGCU	chr14:100600211-100600230	1	+	0.00	ND	7	3							10
87*	UUUCAGAUAACAGUAUUACAU	chr15:33451772-33451793	1	-	0.00	ND								1
87	AAGCAAUACUGUUACCUGAAAU	chr15:33451813-33451835	1	-	0.00	ND	5	4	1						10
88-5p	UUCUCCCACUACCAGGCUCCC	chr15:49321688-49321709	1	+	0.01	ND	3								3
88-3p	UGGGAUCCAGACAGUGGGAGA	chr15:49321721-49321742	1	+	0.00	ND	1	2	1						4
89-5p	AAAAGUAAUUGCGGUCUUUGU	chr15:84169889-84169910	2	+	0.00	ND	12	12						1	25
89-3p	CAAAAACCACAAUUACUUU	chr15:84169925-84169944	571	+	0.00	ND			1				10		11
90	UUGGACUUUUUCAGAUUUGGG	chr15:88228225-88228246	1	-	0.00	ND	11	7							18
91	UAGUGAGUUAGAGAUGCAGAG	chr15:88350999-88351020	1	+	0.01	ND	7	12	7					1	27
91*	GAUCUGCAUUUUAAUUCACAU	chr15:88351046-88351067	1	+	0.00	ND								1
92	CGGGGAGAGAACGCAGUGACGU	chr15:91248641-91248663	1	+	0.03	ND	2	1							3
93*	UGUGUACACACGUGCCAGGCGCUG	chr16:1724996-1725020	1	+	0.00	ND								2
93	UGCACGGCACUGGGGACACGU	chr16:1725039-1725060	1	+	0.01	ND	6	4							10
94*	CAGUGGCCAGAGCCCUGCA	chr16:2260716-2260735	1	+	0.00	ND			1					29	30
94	CUCGUGGGCUCUGGCCACGGC	chr16:2260752-2260773	1	+	0.00	ND	4	7						12	23
95	UGGAGACAAAGGCAGUUCC	chr16:8854804-8854823	1	-	0.00	ND	2	6							8
96	UGUGGAGACUGAAUGGCUGCU	chr16:13349933-13349954	1	-	0.01	ND	7	2							9
97-5p	AGGGGGAUGGCAGAGCAAAAUU	chr17:37919751-37919773	1	+	0.00	ND	14	5	1		3			3	26
97-3p	UUUUGUGUCUCCCAUUCCCCAG	chr17:37919810-37919832	1	+	0.13	ND	5	4		1			2	1	13
98	AUAUAGAUAUCAUCAGAGCUGU	chr18:54055961-54055983	1	+	0.00	ND	1	2							3
99-5p	UUAUAUAUACAGCCAUGCACUC	chr18:62899822-62899844	1	+	0.00	ND	3								3
99-3p	GUGCAUGGCUGUAUAUAUAACA	chr18:62899861-62899883	2	+	0.00	ND	3	1							4
100*	CCUGGGCAGCGUGUGGCUGAAGG	chr19:764589-764612	1	+	0.98	ND								3
100	UUGGCCAUGGGGCUGCGCGG	chr19:764626-764646	1	+	0.60	ND	5	1	4		13			1	24
101	CAGCCCGGAUCCCAGCCCACUU	chr19:6367444-6367466	1	-	0.00	Failed	7	2	1			2			12
101*	GUGGGUUGGGGCGGGCUCU	chr19:6367481-6367500	1	-	0.13	ND	1								1
102-3p	ACUACCUGACAAUACAGUA	chr19:8360193-8360212	1	-	0.05	ND							2		2
102-5p	UGCUGUAUUGUCAGGUAGUGA	chr19:8360223-8360244	1	-	0.02	ND	1	2					1	3	7
103	UGGGGACGUAGCUGGCCAGAC	chr19:52422050-52422071	1	-	0.17	Failed	9	1							10
104	UGCUGAAGAGACUGGGAUGCU	chr20:4997495-4997516	1	-	0.07	ND	1	3							4
105-5p	UUUCCCUUCAGAGCCUGGCUUU	chr20:32100594-32100616	2	+/-	0.04	ND	3	5	1						9
105-3p	AGCCAGGCUCUGAAGGGAAA	chr20:32100628-32100648	2	+/-	0.00	ND		1							1
106-5p	AAUCUGAGAAGGCGCACAAGGUUU	chr22:29457555-29457579	1	+	0.00	ND	8	7	3					1	19
106-3p	CACCUUGCGCUACUCAGGUCUG	chr22:29457596-29457618	1	+	0.01	Verified	5						1	11	17
107	UGUCCUCUAGGGCCUGCAGUC	chr22:34061702-34061723	1	+	0.00	ND	7	7	3				1	15	33
108*	CAGUUGCUACAGUUCCCUGUUGU	chrX:39405435-39405458	1	+	0.01	ND	1								1
108	ACAGGCGGCUGUAGCAAUGGGG	chrX:39405473-39405495	1	+	0.26	ND	20	12							32
109-5p	UCUUCAACCUCAGGACUUGCA	chrX:69159438-69159459	1	+	0.98	ND	10	16							26
109-3p	CUGUCCUAAGGUUGUUGAGUU	chrX:69159473-69159494	1	+	0.96	ND	35	20	44	1			1		101
110	AAUCUCAUGACACUCACUCAC	chrX:93872866-93872887	1	+	0.00	ND	4	4							8
110*	UGAGUGAGUCUCAUGAGAU	chrX:93872906-93872925	157	+	0.00	ND									0
111-5p	CUCAUUGCAUGGGCUGUGUAUA	chrX:113792286-113792308	1	+	1.00	ND	24	10							34
111-3p	UACCCAGAGCAUGCAGUGUGA	chrX:113792319-113792340	1	+	1.00	Published	24	13							37
112	UGAGUACCGCCAUGUCUGUUG	chrX:113904010-113904031	1	+	1.00	Verified**	10	14							24
112*	CACCAGGCAUUGUGGUCUC	chrX:113904047-113904066	1	+	1.00	ND	1								1
