# Supplementary material for: Re-Inspection of Small RNA Sequence Datasets Reveals Several Novel Human miRNA Genes
Source: PLoS One. 2010 Jun 4;5(6):e10961. doi: 10.1371/journal.pone.0010961 (PMC2881037; doi:10.1371/journal.pone.0010961)
Supplement: Table S3 — List of primers and probes. (0.03 MB XLS) [file pone.0010961.s007.xls]

## Sheet: Sheet1
3 FW	ATAGAAGCGGCCGCCCTGAGCTGCAAAAATGTGA
3 RE	ATAGAAGTCGACGGTCAGGAGTTCGAGACCAG
3 Probe	TGCCCTCGTAGACAACACTCA
19 FW	ATAGAAGCGGCCGCTGCTTTCCGTGGGAAAATAA
19 RE	ATAGAAGTCGACCACTGCATCTTCAGGCCAT
19 Probe	TTGTCCATTGTATCTGGGGAT
38 FW	ATAGAAGCGGCCGCTTCATCCCTTGTGTGGCATA
38 RE	ATAGAAGTCGACTTAAAACAGCCTCCCGAGAA
38 Probe	CAAAAACCACGATCACTTTTG
39 FW	ATAGAAGCGGCCGCGGCATGGTGTCTTTTTCAGT
39 RE	ATAGAAGTCGACAATTGAGTTTTCAGCCCACG
39 Probe	TCACCATTTAACAGCCTTTTA
39-Loop Probe	TCTAAAAGGTTTCTAAATGATGTTGATG
40 FW	ATAGAAGCGGCCGCTCCAGAGGCAATTTCTGGAG
40 RE	ATAGAAGTCGACGCGGCTTATGAAGCTCAAGT
40 Probe	TCAAAATGCTCTCCTGTCAGT
41 FW	ATAGAAGCGGCCGCCTGACTCAAAAGCCCAGGAG
41 RE	ATAGAAGTCGACGCCATTACAGAGAGCCGAGC
41 Probe	AGCTGTCCGAGTCCCAGGTCA
44 FW	ATAGAAGCGGCCGCTCATCCATGTTTTGCACTTGA
44 RE	ATAGAAGTCGACCACACCAAGCTCGTTAGCAC
44 Probe	CCGAGTCTCCATCATCCACTA
48 FW	ATAGAAGCGGCCGCGACATCTTCTCCAGCCCATC
48 RE	ATAGAACTCGAGTTGAACTAGCAGGTTGCAAAA
48 Probe	CAGTCACTACTCATCATTTTC
64 FW	ATAGAAGCGGCCGCTTTTGATACAGGGTCTCGCC
64 RE	ATAGAAGTCGACCCAGCCCTCATGAAGATGAT
64 Probe	ACACCTCTTGTCCTTCCTTGT
69 FW	ATAGAAGCGGCCGCGCTTCCTTTTAGATTGGGGC
69 RE	ATAGAAGTCGACAGCTGGTAAGTTGGAGAGCG
69 Probe	GCCCGGCCTGTGTGGTGCTCA
71 FW	ATAGAAGCGGCCGCTTCACTGCTTCTCTCCCTCC
71 RE	ATAGAAGTCGACTGAGTGGAGCCAACATTCAC
71 Probe	TCTTCTGACTCCAAGTCCAGT
78 FW	ATAGAAGCGGCCGCGGTCTCTCTTCCCTCCATCC
78 RE	ATAGAAGTCGACTGAACACCAGAGCCAGAGGT
78 Probe	GAACTCTGTCTTTACTCCTGA
84 FW	ATAGAAGCGGCCGCGGGCTTCTACCTCACTTTGC
84 RE	ATAGAAGTCGACCACTGGTTACCGACTGGACA
84 Probe	ATATACAGATTCCATACATCT
101 FW	ATAGAAGCGGCCGCCTATCCCTTGCCCCCTCTT
101 RE	ATAGAAGTCGACACAAAAATGGGCTGGATGAG
101 Probe	AGTGGGCTGGGATCCGGGCTG
103 FW	ATAGAAGCGGCCGCCAGTCTCTGGCCTTCTGGTC
103 RE	ATAGAAGTCGACACGGGCGACTCCAGGT
103 Probe	GTCTGGCCAGCTACGTCCCCA
106 FW	ATAGAAGCGGCCGCCAGCGAGCTACAGAGACACG
106 RE	ATAGAAGTCGACACAATGAGCACACCAGGACC
106 Probe	AGACCTGAGTAGCGCAAGGTG
112 FW	ATAGAAGCGGCCGCGAAAAAGTACACTCATTTTCCCC
112 RE	ATAGAAGTCGACGACTTTGTGAAGGGGACAGG
112 Probe	CAACAGACATGGCGGTACTCA
